# Supplementary material for: Fully Automated Biometric Parameter Measurement in Prenatal Ultrasound Screening for Total Anomalous Pulmonary Venous Connection
Source: Bioengineering (Basel). 2026 Jul 17;13(7):822. doi: 10.3390/bioengineering13070822 (PMC13405166; doi:10.3390/bioengineering13070822)
Supplement: Supplementary file 1 [file bioengineering-13-00822-s001.zip]

Archive with 1 entries (1 files):
- bioengineering-4406792-supplementary.pdf
